# Supplementary material for: Investigation of the Effect on the Albumin Binding Moiety for the Pharmacokinetic Properties of 68Ga-, 205/206Bi-, and 177Lu-Labeled NAPamide-Based Radiopharmaceuticals
Source: Pharmaceuticals (Basel). 2023 Sep 11;16(9):1280. doi: 10.3390/ph16091280 (PMC10536547; doi:10.3390/ph16091280)
Supplement: Supplementary file 1 [file pharmaceuticals-16-01280-s001.zip]

Archive with 1 entries (1 files):
- pharmaceuticals-2502836-supplementary.pdf
